# Supplementary material for: Ecological, Genetic, and Phylogenetic Aspects of YFV 2017–2019 Spread in Rio de Janeiro State
Source: Viruses. 2023 Feb 4;15(2):437. doi: 10.3390/v15020437 (PMC9961572; doi:10.3390/v15020437)
Supplement: Supplementary file 1 [file viruses-15-00437-s001.zip]

Archive with 1 entries (1 files):
- viruses-2106744-supplementary.pdf
